# Supplementary material for: Reappraisal of the thalattosuchian crocodylomorph record from the Middle-Upper Jurassic Rosso Ammonitico Veronese of northeastern Italy: Age calibration, new specimens and taphonomic biases
Source: PLoS One. 2023 Oct 30;18(10):e0293614. doi: 10.1371/journal.pone.0293614 (PMC10615311; doi:10.1371/journal.pone.0293614)
Supplement: S1 Table — Abbreviations: CL, centrum length; CH, centrum height. (XLSX) [file pone.0293614.s001.xlsx]

## Sheet: MGP-PD 32438 
Vertebra	CH	CL
At/Ax	20.4	23.4
C3	24	26
C4	23.9	25.4
C5	24.1	25.3
V6	24.7	31.7

## Sheet: MCLSC T2
Vertebra	CH	CL
V6	35	48.3
V7	40.2	44.8
V8	36.9	44.9
V9	35.9	44.4
V10	38.3	48.9
V11	35.4	49
V12	41.2	48
V13	39.1	48.7
V14	40.1	47.2
V15	36.5	49.4
V16	40.5	49.7
V17	27.9	42.3
V18	36.9	51.7
V19		46.9
V20	37.4	43.3
V21	34	48.3
V22	35.1	52
V23	36.6	53
